# Supplementary material for: Autoclavable Albumin-Based Cryogels with Uncompromising Properties
Source: Gels. 2023 Sep 1;9(9):712. doi: 10.3390/gels9090712 (PMC10530076; doi:10.3390/gels9090712)
Supplement: Supplementary file 1 [file gels-09-00712-s001.zip]

Archive with 1 entries (1 files):
- gels-2568889-supplementary.pdf
